# Supplementary material for: SARS-CoV-2 Variants by Whole-Genome Sequencing in a University Hospital in Bangkok: First to Third COVID-19 Waves
Source: Pathogens. 2023 Apr 21;12(4):626. doi: 10.3390/pathogens12040626 (PMC10146024; doi:10.3390/pathogens12040626)
Supplement: Supplementary file 1 [file pathogens-12-00626-s001.zip]

Archive with 1 entries (1 files):
- pathogens-2260654-supplementary.pdf
